# Supplementary material for: An objective criterion to evaluate sequence-similarity networks helps in dividing the protein family sequence space
Source: PLoS Comput Biol. 2023 Aug 16;19(8):e1010881. doi: 10.1371/journal.pcbi.1010881 (PMC10461819; doi:10.1371/journal.pcbi.1010881)
Supplement: S3 Table — (XLS) [file pcbi.1010881.s003.xls]

## Sheet: Sheet1
Family	Evalue	Previously determined evalue	Link
GH16	10E-50	10E-55	http://www.cazy.org/GH16.html
GH19	10E-26	Metric not compatible	http://www.cazy.org/GH19.html
GH45	10E-26	N/A	http://www.cazy.org/GH45.html
GH51	10E-58	N/A	http://www.cazy.org/GH51.html
GH54	N/A	N/A	http://www.cazy.org/GH54.html
GH55	10E-29	N/A	http://www.cazy.org/GH55.html
GH68	10E-58	N/A	http://www.cazy.org/GH68.html
GH130	10E-75	10E-70	http://www.cazy.org/GH130.html
PL26	N/A	N/A	http://www.cazy.org/PL26.html
IPR037434	10E-60	10E-55	N/A
SFLD19	10E-14/10E-29	10E-13/10E-25	http://sfld.rbvi.ucsf.edu/archive/django/superfamily/19/index.html
SFLD122	10E-19	10E-18	http://sfld.rbvi.ucsf.edu/archive/django/superfamily/122/index.html
SFLD159	10E-9/10E-18	10E-11/10E-18	http://sfld.rbvi.ucsf.edu/archive/django/superfamily/159/index.html
